# Supplementary material for: Optical Genome Mapping as an Alternative to FISH-Based Cytogenetic Assessment in Chronic Lymphocytic Leukemia
Source: Cancers (Basel). 2023 Feb 17;15(4):1294. doi: 10.3390/cancers15041294 (PMC9953986; doi:10.3390/cancers15041294)
Supplement: Supplementary file 1 [file cancers-15-01294-s001.zip]

Archive with 2 entries (2 files):
- cancers-2193332-supplementary.pdf
- Supplementary Tables S1-S5.xlsx
